# Supplementary material for: Alternative poly-adenylation modulates α1-antitrypsin expression in chronic obstructive pulmonary disease
Source: PLoS Genet. 2021 Nov 16;17(11):e1009912. doi: 10.1371/journal.pgen.1009912 (PMC8631626; doi:10.1371/journal.pgen.1009912)
Supplement: S1 Table — (XLSX) [file pgen.1009912.s007.xlsx]

## Sheet: Sheet1
Supplemental Table 1. RNA binding proteins identified through eCLIP as binding the 3'UTR of SERPINA1.
GeneID	Full Name	Function (RefSeq Summary or Literature)	Number of SERPINA1 sites	eCLIP genomic positions (hg38)	Strand
QKI	QKI, KH domain containing RNA binding	QKI is an RNA-binding protein that regulates splicing, export of mRNAs from the nucleus, protein translation, and mRNA stability. (based off RefSeq Summary 9/21)	1	chr14:94377128-94377228	-
AKAP1	A-kinase anchoring protein 1	AKAP1 binds to type I and type II regulatory subunits of PKA and anchors them to the mitochondrion. AKAP1 may be invovled in the cAMP-dependent signal transduction pathway and directing RNA to cellular compartments. (based off RefSeq Summary 9/21)	4	chr14:94377402-94377436, chr14:94377626-94377661, chr14:94377955-94378016, chr14:94378276-94378329	-
ILF3	interleukin enhancer binding factor 3	ILF3 is a double-stranded RNA (dsRNA) binding protein regulates gene expression and stabilizes mRNAs. ILF3 forms a heterodimer with a transcription factor (ILF2) required for T-cell expression of interleukin 2. ILF2/3 complexes affect redistribution of nuclear mRNA to the cytoplasm. (based off RefSeq Summary 9/21)	3	chr14:94377414-94377503, chr14:94377941-94378012, chr14:94378286-94378327	-
PCBP2	poly(rC) binding protein 2	PCBP2 is a multifunctional poly(rC)-binding protein. PCBP2 may be invovled in translational regulation of poliovirus RNA through its IRES, 15-lipoxygenase mRNA, human papillomavirus type 16 L2 mRNA, and hepatitis A virus RNA. PCBP2 may affect alpha-globin mRNA stability. (based off RefSeq Summary 9/21)	9	chr14:94377450-94377467, chr14:94377467-94377501, chr14:94377501-94377510, chr14:94377579-94377609, chr14:94377609-94377619, chr14:94378300-94378341, chr14:94378357-94378422, chr14:94378422-94378427, chr14:94378427-94378454	-
LARP4	La ribonucleoprotein 4	LARP4 is thought to stabilize cytoplasmic polyA-binding protein on mRNA polyA tails to prevent deadenylation and promote mRNA stability. (based on PMID:33522422)	3	chr14:94378382-94378418, chr14:94378418-94378442, chr14:94378442-94378453	-
PCBP1	poly(rC) binding protein 1	PCBP1 is an intronless gene thought to arise from retrotransposition of PCBP2 mRNA. PCBP1 is a poly(rC)-binding protein. Like PCBP2, PCBP1 is invovled in translational control of RNAs and mRNA stability. (based off RefSeq Summary 9/21)	2	chr14:94378392-94378424, chr14:94378424-94378454	-
SND1	staphylococcal nuclease and tudor domain containing 1	SND1 is a transcriptional co-activator that interacts with Epstein-Barr virus nuclear antigen 2 (EBNA 2) and signal transducers and activators of transcription (STATs). SND1 is also a major component of the RNA-induced silencing complex. (based off RefSeq Summary 9/21)	1	chr14:94378394-94378445	-
