# Supplementary material for: Alternative poly-adenylation modulates α1-antitrypsin expression in chronic obstructive pulmonary disease
Source: PLoS Genet. 2021 Nov 16;17(11):e1009912. doi: 10.1371/journal.pgen.1009912 (PMC8631626; doi:10.1371/journal.pgen.1009912)
Supplement: S2 Table — (XLSX) [file pgen.1009912.s008.xlsx]

## Sheet: March3-21_RBPsfromENCODE_signif
Gene	Distal Ratio	Error (SD)	Distal log2(APA)	Euclidean Distance	Error	P.Value	Impact	COPD log2(DE)	Adjusted p.value
CIRBP	0.0325473	0.0008539	-1.15564	-1.1566	-0.0303442	1.57e-62	-	-0.0470545	0.04615
CSTF2	0.0205637	0.00180112	-1.81808	-1.82012	-0.159419	3.12e-61	-	-0.0860369	9.45e-05
HNRNPU	0.0335692	0.000929149	-1.11105	1.11196	0.0307775	2.66e-56	+	0.045059	0.00539066
QKI	0.0360317	0.00115516	-1.00892	-1.01722	-0.0326114	2.34e-41	-	-0.129684	5.4e-16
UCHL5	0.0387168	0.000967449	-0.905223	-0.907043	-0.022665	4.48e-41	-	-0.0574397	0.000120925
UPF2	0.0298142	0.00237588	-1.28218	-1.28358	-0.102288	4.78e-30	-	-0.0598662	0.00239715
ETF1	0.0438127	0.00097955	-0.726835	0.729013	0.016299	1.45e-27	+	0.0563094	0.00171906
EIF3D	0.15706	0.00479718	1.11506	-1.11668	-0.0341073	3.63e-25	-	0.0600147	4.84e-05
NCBP2	0.0347876	0.00229165	-1.05961	1.06079	0.0698801	7.64e-22	+	0.0499523	0.000419446
RBM27	0.0395116	0.001766	-0.875908	-0.876616	-0.0391809	3.38e-20	-	-0.0352466	0.0337731
GNB2L1	0.045808	0.00109581	-0.662583	0.669755	0.0160218	7.41e-20	+	0.0977506	7.59e-08
IGF2BP3	0.0346049	0.00270627	-1.06721	-1.08328	-0.0847175	5.25e-18	-	-0.185879	0.0436147
DDX3X	0.0439291	0.00163233	-0.723006	0.72661	0.0269996	1.81e-14	+	0.0722771	1.08e-05
AUH	0.0469666	0.00131228	-0.626547	-0.628928	-0.0175727	9.31e-14	-	-0.0546738	0.0382052
RECQL	0.0400837	0.00233217	-0.855169	-0.857091	-0.0498677	2.72e-13	-	-0.0573772	0.000476621
RPS5	0.0471454	0.00150803	-0.621066	0.635534	0.0203287	4e-11	+	0.134834	6.96e-11
PABPC4	0.0451425	0.00225568	-0.683697	0.696635	0.0348094	4.51e-08	+	0.133638	1.27e-08
NELFE	0.0381188	0.00394045	-0.92768	0.928171	0.0959478	8.34e-08	+	0.0301979	0.0180638
DKC1	0.0433815	0.00271744	-0.741102	0.745443	0.046695	1.33e-07	+	0.0803333	9.61e-06
RBM25	0.0446269	0.0024637	-0.700269	-0.701813	-0.0387448	1.41e-07	-	-0.04653	0.00833662
TIAL1	0.107116	0.00262661	0.562917	0.564968	0.0138537	6.45e-07	+	-0.048096	0.000120253
TIA1	0.0500672	0.00172183	-0.534318	-0.556706	-0.0191454	2.38e-06	-	-0.156289	4.78e-11
PTBP1	0.0482641	0.00218812	-0.587234	0.5883	0.0266715	8.53e-06	+	0.0354112	0.0250208
PCBP1	0.127308	0.00703343	0.812071	-0.812836	-0.0449069	1.39e-05	-	0.035241	0.00187812
SERBP1	0.104994	0.00288732	0.534055	-0.534785	-0.0147065	3.22e-05	-	0.0279374	0.0189585
PUM2	0.110492	0.00420821	0.60768	0.610284	0.0232434	0.0001213	+	-0.0563118	5.17e-07
ZNF622	0.104672	0.00349083	0.529624	-0.540779	-0.018035	0.000507044	-	0.109272	3.23e-09
AATF	0.0485614	0.00307187	-0.578373	0.582096	0.0368219	0.0011507	+	0.0657246	4.89e-05
HNRNPA0	0.051421	0.00237725	-0.495825	0.501216	0.0231718	0.00145666	+	0.0733162	1.62e-06
HSPD1	0.112059	0.00592072	0.628006	-0.633883	-0.0334916	0.00222564	-	0.0861166	0.00227931
YBX3	0.10272	0.0037865	0.502461	-0.523171	-0.0192853	0.00323889	-	0.145743	1.6e-07
HNRNPLL	0.111187	0.00596705	0.616735	0.618427	0.0331889	0.00331189	+	-0.0457086	0.0194112
MATR3	0.0449488	0.00649375	-0.6899	-0.690853	-0.0998073	0.0224739	-	-0.0362621	0.00105159

## Sheet: Sheet1
Supplementary Table 2: RBPs with significant shRNA distal ratio change and corresponding differential expression in COPD from LTRC data.
Gene	Distal Ratio	Error (SD)	Distal log2(APA)	Euclidean Distance	Error	P.Value	Impact	COPD log2(DE)	Adjusted p.value
CSTF2	0.0205637	0.00180112	-1.81808	-1.82012	-0.159419	3.12e-61	-	-0.0860369	9.45e-05
UPF2	0.0298142	0.00237588	-1.28218	-1.28358	-0.102288	4.78e-30	-	-0.0598662	0.00239715
CIRBP	0.0325473	0.0008539	-1.15564	-1.1566	-0.0303442	1.57e-62	-	-0.0470545	0.04615
EIF3D	0.15706	0.00479718	1.11506	-1.11668	-0.0341073	3.63e-25	-	0.0600147	4.84e-05
IGF2BP3	0.0346049	0.00270627	-1.06721	-1.08328	-0.0847175	5.25e-18	-	-0.185879	0.0436147
QKI	0.0360317	0.00115516	-1.00892	-1.01722	-0.0326114	2.34e-41	-	-0.129684	5.4e-16
UCHL5	0.0387168	0.000967449	-0.905223	-0.907043	-0.022665	4.48e-41	-	-0.0574397	0.000120925
RBM27	0.0395116	0.001766	-0.875908	-0.876616	-0.0391809	3.38e-20	-	-0.0352466	0.0337731
RECQL	0.0400837	0.00233217	-0.855169	-0.857091	-0.0498677	2.72e-13	-	-0.0573772	0.000476621
PCBP1	0.127308	0.00703343	0.812071	-0.812836	-0.0449069	1.39e-05	-	0.035241	0.00187812
RBM25	0.0446269	0.0024637	-0.700269	-0.701813	-0.0387448	1.41e-07	-	-0.04653	0.00833662
MATR3	0.0449488	0.00649375	-0.6899	-0.690853	-0.0998073	0.0224739	-	-0.0362621	0.00105159
HSPD1	0.112059	0.00592072	0.628006	-0.633883	-0.0334916	0.00222564	-	0.0861166	0.00227931
AUH	0.0469666	0.00131228	-0.626547	-0.628928	-0.0175727	9.31e-14	-	-0.0546738	0.0382052
TIA1	0.0500672	0.00172183	-0.534318	-0.556706	-0.0191454	2.38e-06	-	-0.156289	4.78e-11
ZNF622	0.104672	0.00349083	0.529624	-0.540779	-0.018035	0.000507044	-	0.109272	3.23e-09
SERBP1	0.104994	0.00288732	0.534055	-0.534785	-0.0147065	3.22e-05	-	0.0279374	0.0189585
YBX3	0.10272	0.0037865	0.502461	-0.523171	-0.0192853	0.00323889	-	0.145743	1.6e-07
HNRNPA0	0.051421	0.00237725	-0.495825	0.501216	0.0231718	0.00145666	+	0.0733162	1.62e-06
TIAL1	0.107116	0.00262661	0.562917	0.564968	0.0138537	6.45e-07	+	-0.048096	0.000120253
AATF	0.0485614	0.00307187	-0.578373	0.582096	0.0368219	0.0011507	+	0.0657246	4.89e-05
PTBP1	0.0482641	0.00218812	-0.587234	0.5883	0.0266715	8.53e-06	+	0.0354112	0.0250208
PUM2	0.110492	0.00420821	0.60768	0.610284	0.0232434	0.0001213	+	-0.0563118	5.17e-07
HNRNPLL	0.111187	0.00596705	0.616735	0.618427	0.0331889	0.00331189	+	-0.0457086	0.0194112
RPS5	0.0471454	0.00150803	-0.621066	0.635534	0.0203287	4e-11	+	0.134834	6.96e-11
GNB2L1	0.045808	0.00109581	-0.662583	0.669755	0.0160218	7.41e-20	+	0.0977506	7.59e-08
PABPC4	0.0451425	0.00225568	-0.683697	0.696635	0.0348094	4.51e-08	+	0.133638	1.27e-08
DDX3X	0.0439291	0.00163233	-0.723006	0.72661	0.0269996	1.81e-14	+	0.0722771	1.08e-05
ETF1	0.0438127	0.00097955	-0.726835	0.729013	0.016299	1.45e-27	+	0.0563094	0.00171906
DKC1	0.0433815	0.00271744	-0.741102	0.745443	0.046695	1.33e-07	+	0.0803333	9.61e-06
NELFE	0.0381188	0.00394045	-0.92768	0.928171	0.0959478	8.34e-08	+	0.0301979	0.0180638
NCBP2	0.0347876	0.00229165	-1.05961	1.06079	0.0698801	7.64e-22	+	0.0499523	0.000419446
HNRNPU	0.0335692	0.000929149	-1.11105	1.11196	0.0307775	2.66e-56	+	0.045059	0.00539066
