# Supplementary material for: Alternative poly-adenylation modulates α1-antitrypsin expression in chronic obstructive pulmonary disease
Source: PLoS Genet. 2021 Nov 16;17(11):e1009912. doi: 10.1371/journal.pgen.1009912 (PMC8631626; doi:10.1371/journal.pgen.1009912)
Supplement: S3 Table — (XLSX) [file pgen.1009912.s009.xlsx]

## Sheet: Sheet1
Supplemental Table 3. Primers used for qRT-PCR and cloning
Name	Forward	Reverse	Use
GAPDH	TCGGAGTCAACGGATTTG	CAACAATATCCACTTTACCAGAG	qRT-PCR Control
Serpina1	GAGGGGTTGAGGAGCGAGAG	AGTCTCCCCTCTTCATGGGAA	qRT-PCR primary primer for both short and long 3'UTR
Nano	ATGTCATCATCCCGTATG	ATTACCAGTGTGCCATAG	qRT-PCR confirmatory primer for both short and long 3'UTR
LongSERPINA1	GTGCTTCAGCTCGCATCAACGTCGAACAAAATACCAAGTCTC	CAAACTCATCAATGTATCTTATCTGCAAGAAATGTAGTTC	Cloning gene synthesized long SERPINA1 3'UTR
pNL3.2	GAACTACATTTCTTGCAGATAAGATACATTGATGAGTTTG	GAGACTTGGTATTTTGTTCGACGTTGATGCGAGCTGAAGCAC	Cloning gene synthesized SERPINA1 3'UTR into pnL3.4
ShortSERPINA1	GTTGAGCTGGTCCCTGCCTGCGATAAGATACATTGATGAGTTTG	CAAACTCATCAATGTATCTTATCGCAGGCAGGGACCAGCTCAAC	Cloning gene synthesized short SERPINA1 3'UTR
Deletion1	GATAAGATACATTGATGAGTTTG	ATCAGGCAGTTCTGGGGC	Cloning Deletion 1
Deletion2	GATAAGATACATTGATGAGTTTG	CAATGGCCTTCCTGAGCC	Cloning Deletion 2
Deletion3	GATAAGATACATTGATGAGTTTG	CTTTAAGTACACATTCATGAC	Cloning Deletion 3
Deletion4	TGCCGTGGCCCAGTTTTG	TTACAGTCACATGCAGGC	Cloning Deletion 4
Deletion5	AGGACTCCTCAGCTATGG	TTACAGTCACATGCAGGC	Cloning Deletion 5
Deletion6	TGAGGTTGAGTCATACCAAATAG	TTACAGTCACATGCAGGC	Cloning Deletion 6
QKImut	CCCCATCCCAccccccTCTAGGAATCACTGTCTAACC	CAGTGCCTTCCATAGGAC	Site-directed mutagenesis QKI site
Short+QKI	atcactgtctaaccacTTGAGCTGGTCCCTGCCT	tcctagattagtttgggCCTTCTTTAATGTCATCCAGGGAG	Cloning addition of QKI site to short SERPINA1 3'UTR
Wild-type	CCTGGATGACatcaagGAAGGGTTGAGCTGG	GAGGGGGCCAGGGATGGA	Revert polyA mutation to wild-type for structure studies
